# Supplementary material for: The Evolution of NLR Inflammasome and Its Mediated Pyroptosis in Metazoa
Source: Int J Mol Sci. 2024 Oct 17;25(20):11167. doi: 10.3390/ijms252011167 (PMC11508797; doi:10.3390/ijms252011167)
Supplement: Supplementary file 1 [file ijms-25-11167-s001.zip]

Archive with 1 entries (1 files):
- ijms-3270209-supplementary.pdf
